# Supplementary material for: Infectivity of SARS-CoV-2 on Inanimate Surfaces: Don’t Trust Ct Value
Source: Int J Environ Res Public Health. 2022 Dec 19;19(24):17074. doi: 10.3390/ijerph192417074 (PMC9779331; doi:10.3390/ijerph192417074)
Supplement: Supplementary file 1 [file ijerph-19-17074-s001.zip]

Archive with 1 entries (1 files):
- ijerph-2043754-supplementary.pdf
